# Supplementary material for: The Preparation, Properties, and Characterization of Octenyl Succinic Anhydride-Modified Turmeric Starches and Their Emulsification for Pickering Emulsions
Source: Foods. 2025 Mar 27;14(7):1171. doi: 10.3390/foods14071171 (PMC11989075; doi:10.3390/foods14071171)
Supplement: Supplementary file 1 [file foods-14-01171-s001.zip]

Archive with 1 entries (1 files):
- foods-3490312-supplementary.pdf
